# Supplementary material for: In Vitro Genotoxicity Evaluation of an Antiseptic Formulation Containing Kaolin and Silver Nanoparticles
Source: Nanomaterials (Basel). 2022 Mar 10;12(6):914. doi: 10.3390/nano12060914 (PMC8948953; doi:10.3390/nano12060914)
Supplement: Supplementary file 1 [file nanomaterials-12-00914-s001.zip]

Archive with 1 entries (1 files):
- nanomaterials-1551476-supplementary.pdf
